# Supplementary material for: Highly Specific Memory B Cells Generation after the 2nd Dose of BNT162b2 Vaccine Compensate for the Decline of Serum Antibodies and Absence of Mucosal IgA
Source: Cells. 2021 Sep 26;10(10):2541. doi: 10.3390/cells10102541 (PMC8533837; doi:10.3390/cells10102541)
Supplement: Supplementary file 1 [file cells-10-02541-s001.zip]

Archive with 1 entries (1 files):
- cells-1374616-supplementary.pdf
